# Supplementary material for: Revealing the Improving Effect and Molecular Mechanism of L-Clausenamide in Combating the Acute Lung Injury: Insights from Network Pharmacology, Molecular Docking, and In Vitro Validation
Source: Biology (Basel). 2025 Jul 9;14(7):836. doi: 10.3390/biology14070836 (PMC12292302; doi:10.3390/biology14070836)
Supplement: Supplementary file 1 [file biology-14-00836-s001.zip]

Archive with 5 entries (5 files):
- biology-3630866-supplementary.pdf
- Figure  8C-AKT.PNG
- Figure  8C-p-AKT.PNG
- Figure 8C. b-actin.PNG
- Figure 8C. Cleaved Caspase 3.PNG
